# Supplementary material for: Nicotine-Induced VEGF Levels in NSCLC Cells Are Modulated by PKA, Hyaluronan, and p53
Source: Int J Mol Sci. 2025 Nov 17;26(22):11103. doi: 10.3390/ijms262211103 (PMC12652776; doi:10.3390/ijms262211103)
Supplement: Supplementary file 1 [file ijms-26-11103-s001.zip]

Archive with 1 entries (1 files):
- ijms-3926130-supplementary.pdf
